# Supplementary material for: Comparative assessment of single-stage and two-stage anaerobic digestion for biogas production from high moisture municipal solid waste
Source: PeerJ. 2020 Aug 19;8:e9693. doi: 10.7717/peerj.9693 (PMC7443091; doi:10.7717/peerj.9693)
Supplement: Supplemental Information 1 [file peerj-08-9693-s001.xlsx]

## Sheet: Biogas
Biogas	Date	2017-06-04	2017-06-05	2017-06-06	2017-06-07	2017-06-08	2017-06-09	2017-06-10	2017-06-11	2017-06-12	2017-06-13	2017-06-14	2017-06-15	2017-06-16	2017-06-17	2017-06-18	2017-06-19	2017-06-20	2017-06-21	2017-06-22	2017-06-23	2017-06-24	2017-06-25	2017-06-26	2017-06-27	2017-06-28	2017-06-29	2017-06-30	2017-07-01	2017-07-02	2017-07-03	2017-07-04	2017-07-05	2017-07-06	2017-07-07	2017-07-08	2017-07-09	2017-07-10	2017-07-11	2017-07-12	2017-07-13	2017-07-14	2017-07-15	2017-07-16	2017-07-17	2017-07-18	2017-07-19
Ex.	Conc. of MSW	0	1	2	3	4	5	6	7	8	9	10	11	12	13	14	15	16	17	18	19	20	21	22	23	24	25	26	27	28	29	30	31	32	33	34	35	36	37	38	39	40	41	42	43	44	45
LSK	50%:1%.1	0	130	84	40	40	30	22	9	12	3	4	4	0	4	2	2	0	2	8	0	0	0	0	0	0	2	0	0	0	0	0	3	0	0	0	2	3	0	0	0	0	0	5	0	0	0
LSK	50%:1%.2	0	140	86	40	38	34	26	12	12	7	4	4	0	4	4	2	0	2	7	0	0	0	0	0	0	0	0	0	0	0	0	3	0	0	0	2	3	0	0	0	0	0	6	0	0	0
LSK	40%:1%.1	0	100	88	50	38	16	10	4	8	5	4	4	0	6	4	2	2	4	9	3	2	2	0	4	2	6	4	4	4	5	8	14	16	20	2	30	24	12	7	12	18	27	42	38	28	28
LSK	40%:1%.2	0	110	86	50	38	17	12	6	8	6	4	3	0	6	5	2	0	4	8	2	2	2	0	3	2	4	2	2	0	0	2	4	0	2	0	5	7	4	3	4	2	2	8	4	2	6
LSK	30%:1%.1	0	80	90	60	30	16	13	6	8	6	4	4	4	10	17	18	30	40	47	37	18	18	28	32	42	36	34	28	18	20	20	24	24	26	32	38	42	39	40	43	44	42	48	44	36	32
LSK	30%:1%.2	0	80	92	50	34	16	10	6	7	6	8	8	5	12	14	14	26	30	46	40	26	22	30	30	46	40	38	28	18	4	22	26	28	32	34	42	46	46	48	50	50	46	58	48	37	38
LSK	20%:1%.1	0	50	74	70	54	33	14	8	10	10	10	12	14	24	28	30	38	40	42	42	40	50	52	44	66	64	48	34	22	19	26	26	8	22	16	14	10	8	6	6	2	4	10	2	3	3
LSK	20%:1%.2	0	40	68	50	50	27	17	13	18	18	20	20	30	36	40	34	30	40	54	62	69	78	53	36	22	21	22	24	16	10	10	10	8	8	6	6	6	3	2	2	2	2	4	2	2	2
LSK	10%:1%.1	0	20	38	40	32	25	22	20	30	36	32	28	34	36	4	42	38	24	23	10	6	6	4	4	2	4	2	2	0	0	0	4	0	0	0	2	0	2	0	0	0	0	5	0	0	0
LSK	10%:1%.2	0	20	36	20	31	24	23	22	32	36	30	27	30	32	42	44	40	36	27	12	7	6	4	0	6	4	2	4	0	0	0	3	0	0	0	2	0	3	0	0	0	0	5	0	0	0
LSK	50%:0.5%.1	0	145	88	40	37	32	22	12	12	8	4	2	2	2	2	0	0	0	5	0	0	0	0	0	0	2	2	2	0	0	0	2	0	0	0	2	0	2	0	0	0	2	0	2	2	0
LSK	50%:0.5%.2	0	160	84	40	40	32	20	12	10	6	4	2	2	2	3	0	0	0	4	0	0	0	0	0	0	2	2	3	0	0	0	2	0	0	0	2	0	2	0	0	0	2	0	2	0	0
LSK	40%:0.5%.1	0	130	90	50	40	18	12	6	7	4	2	0	2	2	2	2	0	2	8	2	0	0	0	0	3	3	2	2	0	0	6	2	0	2	0	2	6	2	4	4	2	3	6	2	3	0
LSK	40%:0.5%.2	0	120	94	60	38	18	10	6	6	4	3	2	2	2	4	2	0	2	8	2	0	0	0	0	2	4	2	2	0	6	23	2	0	2	0	3	4	4	0	2	0	2	7	2	3	0
LSK	30%:0.5%.1	0	90	114	60	32	14	11	8	10	9	4	2	4	2	10	10	18	30	41	40	36	28	16	24	34	50	44	42	18	40	26	24	19	22	8	30	37	24	35	38	40	4	52	46	34	3
LSK	30%:0.5%.2	0	90	116	60	30	16	11	7	8	8	5	3	4	2	8	10	16	30	44	42	38	32	16	24	34	48	43	42	0	46	30	26	18	26	8	34	8	32	38	40	43	40	52	42	3	3
LSK	20%:0.5%.1	0	50	80	80	51	30	18	15	20	20	24	25	30	38	38	30	30	36	46	52	58	66	62	52	30	24	20	22	16	18	20	34	7	8	0	8	6	4	4	4	4	3	8	0	0	0
LSK	20%:0.5%.2	0	50	82	70	57	28	18	12	18	19	21	23	32	38	40	40	30	28	40	48	54	66	60	70	46	34	26	24	18	22	22	20	9	2	6	8	7	6	4	6	2	4	8	0	0	0
LSK	10%:0.5%.1	0	30	40	40	34	26	24	24	34	32	30	28	32	38	40	38	30	20	18	8	6	4	4	2	3	4	2	3	0	0	0	2	0	0	0	2	0	0	0	0	0	0	4	0	0	0
LSK	10%:0.5%.2	0	30	44	40	34	24	22	22	32	36	32	30	34	38	40	42	30	24	2	10	7	4	4	3	2	4	2	2	0	0	0	2	0	0	0	0	0	0	0	0	0	0	5	0	0	0
Negative	0.5	0	15	2	0	2	0	0	0	0	0	0	0	0	0	0	0	0	0	0	0	0	0	0	0	0	0	0	0	0	0	0	0	0	0	0	0	0	0	0	0	0	0	0	0	0	0
Negative	0.4	0	10	4	0	3	0	0	0	0	0	0	0	0	0	0	0	0	0	0	0	0	0	0	0	0	0	0	0	0	0	0	0	0	0	0	0	0	0	0	0	0	0	0	0	0	0
Negative	0.3	0	15	4	2	2	0	0	0	0	0	0	0	0	0	0	0	0	0	0	0	0	0	0	0	0	0	0	0	0	0	0	0	0	0	0	0	0	0	0	0	0	0	0	0	0	0
Negative	0.2	0	15	4	2	4	0	0	0	0	0	0	0	0	0	0	0	0	0	0	0	0	0	0	0	0	0	0	0	0	0	0	0	0	0	0	0	0	0	0	0	0	0	0	0	0	0
Negative	0.1	0	15	4	2	6	0	0	0	0	0	0	0	0	0	0	0	0	0	0	0	0	0	0	0	0	0	0	0	0	0	0	0	0	0	0	0	0	0	0	0	0	0	0	0	0	0
Average biogas-Negative		Headspead
LSK	50%:1%.1	0	120	83	40	37	32	24	10.5	12	5	4	4	0	4	3	2	0	2	7.5	0	0	0	0	0	0	1	0	0	0	0	0	3	0	0	0	2	3	0	0	0	0	0	5.5	0	0	0
LSK	40%:1%.1	0	95	83	50	35	16.5	11	5	8	5.5	4	3.5	0	6	4.5	2	1	4	8.5	2.5	2	2	0	3.5	2	5	3	3	2	2.5	5	9	8	11	1	17.5	15.5	8	5	8	10	14.5	25	21	15	17
LSK	30%:1%.1	0	65	87	53	30	16	11.5	6	7.5	6	6	6	4.5	11	15.5	16	28	35	46.5	38.5	22	20	29	31	44	38	36	28	18	12	21	25	26	29	33	40	44	42.5	44	46.5	47	44	53	46	36.5	35
LSK	20%:1%.1	0	30	67	58	48	30	15.5	10.5	14	14	15	16	22	30	34	32	34	40	48	52	54.5	64	52.5	40	44	42.5	35	29	19	14.5	18	18	8	15	11	10	8	5.5	4	4	2	3	7	2	2.5	2.5
LSK	10%:1%.1	0	5	33	28	25.5	24.5	22.5	21	31	36	31	27.5	32	34	23	43	39	30	25	11	6.5	6	4	2	4	4	2	3	0	0	0	3.5	0	0	0	2	0	2.5	0	0	0	0	5	0	0	0
LSK	50%:0.5%.1	0	137.5	84	40	36.5	32	21	12	11	7	4	2	2	2	2.5	0	0	0	4.5	0	0	0	0	0	0	2	2	2.5	0	0	0	2	0	0	0	2	0	2	0	0	0	2	0	2	1	0
LSK	40%:0.5%.1	0	115	88	55	36	18	11	6	6.5	4	2.5	1	2	2	3	2	0	2	8	2	0	0	0	0	2.5	3.5	2	2	0	3	14.5	2	0	2	0	2.5	5	3	2	3	1	2.5	6.5	2	3	0
LSK	30%:0.5%.1	0	75	111	58	29	15	11	7.5	9	8.5	4.5	2.5	4	2	9	10	17	30	42.5	41	37	30	16	24	34	49	43.5	42	9	43	28	25	18.5	24	8	32	22.5	28	36.5	39	41.5	22	52	44	18.5	3
LSK	20%:0.5%.1	0	35	77	73	50	29	18	13.5	19	19.5	22.5	24	31	38	39	35	30	32	43	50	56	66	61	61	38	29	23	23	17	20	21	27	8	5	3	8	6.5	5	4	5	3	3.5	8	0	0	0
LSK	10%:0.5%.1	0	15	38	38	28	25	23	23	33	34	31	29	33	38	40	40	30	22	10	9	6.5	4	4	2.5	2.5	4	2	2.5	0	0	0	2	0	0	0	1	0	0	0	0	0	0	4.5	0	0	0
%CH4
LSK	50%:1%.1	0	2.7	4.06	6.59	8.42	8.35	8.1	8.12	8.18	8.4	8.5	8.6	8.6	8.6	8.6	8.6	8.6	8.6	8.6	8.6	8.6	8.6	8.6	8.6	8.6	8.6	8.6	8.6	8.6	8.6	8.6	8.6	8.6	8.6	8.6	8.6	8.6	8.6	8.6	8.6	8.6	8.6	8.6	8.6	8.6	8.6
LSK	40%:1%.1	0	2.7	8.07	9.05	10.25	10.67	10.81	10.15	11.23	11.5	11.7	11.8	11.8	11.8	11.8	11.8	11.8	11.8	13.37	13.37	13.37	13.37	13.37	13.37	13.37	13.37	13.37	13.37	13.37	13.37	13.37	13.37	13.37	13.37	13.37	13.37	13.37	13.37	13.37	13.37	13.37	13.37	13.37	13.37	13.37	13.37
LSK	30%:1%.1	0	2.7	8.61	10.37	12.5	12.78	13.44	13.68	19.85	14.7	14.4	14.97	14.97	16.2	17.56	17.56	22.3	25.5	30.66	35.04	36.04	38.06	40.94	43.6	46.6	48.6	50.4	51.4	52.5	52.5	52.5	52.5	52.5	52.5	52.5	52.5	52.5	54.625	56.75	61	61	61	61	61	61	61
LSK	20%:1%.1	0	2.7	8.84	10.93	14.91	16.78	17.77	18.72	28.24	28.24	22.5	24.4	33.9	28.5	31.82	31.82	38.7	41.3	44.53	47.19	49.34	51.45	54.26	56.6	58.6	60.6	61.8	61.8	62.2	62.2	62.2	62.2	62.2	62.2	62.2	62.2	62.2	62.2	62.2	62.2	62.2	62.2	62.2	62.2	62.2	62.2
LSK	10%:1%.1	0	2.33	6.95	10.24	14.26	17.995	21.496	24.92	28.15	31.5	34.5	37.5	40.2	43.5	46.24	46.24	51.5	52.3	53.4	53.89	54.05	53.69	54.51	54.51	54.6	54.8	54.7	54.7	54.7	54.7	54.7	54.7	54.7	54.7	54.7	54.7	54.7	54.7	54.7	54.7	54.7	54.7	54.7	54.7	54.7	54.7
LSK	50%:0.5%.1	0	2.62	5.29	6.48	7.61	7.2	6.94	6.81	6.7	6.91	6.9	6.9	6.9	6.9	6.9	6.9	6.9	6.9	6.9	6.9	6.9	6.9	6.9	6.9	6.9	6.9	6.9	6.9	6.9	6.9	6.9	6.9	6.9	6.9	6.9	6.9	6.9	6.9	6.9	6.9	6.9	6.9	6.9	6.9	6.9	6.9
LSK	40%:0.5%.1	0	2.62	7.68	8.84	9.55	9.59	9.3	9.71	9.7	9.61	9.7	15.4	15.4	15.4	15.4	15.4	15.4	15.4	15.4	15.4	15.4	15.4	15.4	15.4	15.4	15.4	15.4	15.4	15.4	15.4	15.4	15.4	15.4	15.4	15.4	15.4	15.4	15.4	15.4	15.4	15.4	15.4	15.4	15.4	15.4	15.4
LSK	30%:0.5%.1	0	2.62	6.75	10.17	12.24	12.96	13.48	13.71	14.67	15.1	15.3	15.3	15.3	15.3	15.3	15.3	20.9	21.6	24.51	29.66	34.11	36.32	38.489	40.06	41	46	49	50.5	52	52	52	52	52	52	52	52	52	53.8	55.6	59.2	59.2	59.2	59.2	59.2	59.2	59.2
LSK	20%:0.5%.1	0	2.62	8.69	10.01	15.32	17.52	19.24	20.37	23.4	26.3	29.2	32.27	34.2	38.7	38.7	38.7	45.5	46.2	49.38	51.98	54.39	55.28	59.25	60.49	62.4	61.3	62.3	62.3	62.4	62.4	62.4	62.4	62.4	62.4	62.4	62.4	62.4	62.4	62.4	62.4	62.4	62.4	62.4	62.4	62.4	62.4
LSK	10%:0.5%.1	0	2.62	7.43	10.24	15.04	18.55	21.94	25.3	28.4	31.4	34.5	37.5	40.2	43.2	43.2	43.2	50.3	50.6	51.8	52.24	52.54	51.52	52.54	52.54	52.55	51.3	52.7	52.7	52.7	52.7	52.7	52.7	52.7	52.7	52.7	52.7	52.7	52.7	52.7	52.7	52.7	52.7	52.7	52.7	52.7	52.7
ml CH4
LSK	50%:1%.1	0	3.24	3.3698	2.636	3.1154	2.672	1.944	0.8526	0.9816	0.42	0.34	0.344	0	0.344	0.258	0.172	0	0.172	0.645	0	0	0	0	0	0	0.086	0	0	0	0	0	0.258	0	0	0	0.172	0.258	0	0	0	0	0	0.473	0	0	0	22.7534	25
LSK	40%:1%.1	0	2.565	6.6981	4.525	3.5875	1.76055	1.1891	0.5075	0.8984	0.6325	0.468	0.413	0	0.708	0.531	0.236	0.118	0.472	1.13645	0.33425	0.2674	0.2674	0	0.46795	0.2674	0.6685	0.4011	0.4011	0.2674	0.33425	0.6685	1.2033	1.0696	1.4707	0.1337	2.33975	2.07235	1.0696	0.6685	1.0696	1.337	1.93865	3.3425	2.8077	2.0055	2.2729	55.5927	20
LSK	30%:1%.1	0	1.755	7.4907	5.4961	3.75	2.0448	1.5456	0.8208	1.48875	0.882	0.864	0.8982	0.67365	1.782	2.7218	2.8096	6.244	8.925	14.2569	13.4904	7.9288	7.612	11.8726	13.516	20.504	18.468	18.144	14.392	9.45	6.3	11.025	13.125	13.65	15.225	17.325	21	23.1	23.2156	24.97	28.365	28.67	26.84	32.33	28.06	22.265	21.35	556.642	15
LSK	20%:1%.1	0	0.81	5.9228	6.3394	7.1568	5.034	2.75435	1.9656	3.9536	3.9536	3.375	3.904	7.458	8.55	10.8188	10.1824	13.158	16.52	21.3744	24.5388	26.8903	32.928	28.4865	22.64	25.784	25.755	21.63	17.922	11.818	9.019	11.196	11.196	4.976	9.33	6.842	6.22	4.976	3.421	2.488	2.488	1.244	1.866	4.354	1.244	1.555	1.555	455.593	10
LSK	10%:1%.1	0	0.1165	2.2935	2.8672	3.6363	4.40878	4.8366	5.2332	8.7265	11.34	10.695	10.3125	12.864	14.79	10.6352	19.8832	20.085	15.69	13.35	5.9279	3.51325	3.2214	2.1804	1.0902	2.184	2.192	1.094	1.641	0	0	0	1.9145	0	0	0	1.094	0	1.3675	0	0	0	0	2.735	0	0	0	201.919	5
LSK	50%:0.5%.1	0	3.6025	4.4436	2.592	2.77765	2.304	1.4574	0.8172	0.737	0.4837	0.276	0.138	0.138	0.138	0.1725	0	0	0	0.3105	0	0	0	0	0	0	0.138	0.138	0.1725	0	0	0	0.138	0	0	0	0.138	0	0.138	0	0	0	0.138	0	0.138	0.069	0	21.5956	25
LSK	40%:0.5%.1	0	3.013	6.7584	4.862	3.438	1.7262	1.023	0.5826	0.6305	0.3844	0.2425	0.154	0.308	0.308	0.462	0.308	0	0.308	1.232	0.308	0	0	0	0	0.385	0.539	0.308	0.308	0	0.462	2.233	0.308	0	0.308	0	0.385	0.77	0.462	0.308	0.462	0.154	0.385	1.001	0.308	0.462	0	35.5966	20
LSK	30%:0.5%.1	0	1.965	7.4925	5.8986	3.5496	1.944	1.4828	1.02825	1.3203	1.2835	0.6885	0.3825	0.612	0.306	1.377	1.53	3.553	6.48	10.4168	12.1606	12.6207	10.896	6.15824	9.6144	13.94	22.54	21.315	21.21	4.68	22.36	14.56	13	9.62	12.48	4.16	16.64	11.7	15.064	20.294	23.088	24.568	13.024	30.784	26.048	10.952	1.776	456.563	15
LSK	20%:0.5%.1	0	0.917	6.6913	7.3073	7.66	5.0808	3.4632	2.74995	4.446	5.1285	6.57	7.7448	10.602	14.706	15.093	13.545	13.65	14.784	21.2334	25.99	30.4584	36.4848	36.1425	36.8989	23.712	17.777	14.329	14.329	10.608	12.48	13.104	16.848	4.992	3.12	1.872	4.992	4.056	3.12	2.496	3.12	1.872	2.184	4.992	0	0	0	487.35	10
LSK	10%:0.5%.1	0	0.393	2.8234	3.8912	4.2112	4.6375	5.0462	5.819	9.372	10.676	10.695	10.875	13.266	16.416	17.28	17.28	15.09	11.132	5.18	4.7016	3.4151	2.0608	2.1016	1.3135	1.31375	2.052	1.054	1.3175	0	0	0	1.054	0	0	0	0.527	0	0	0	0	0	0	2.3715	0	0	0	187.366	5
gVS
LSK	50%:1%.1	0	4.25	4.25	4.25	4.25	4.25	4.25	4.25	4.25	4.25	4.25	4.25	4.25	4.25	4.25	4.25	4.25	4.25	4.25	4.25	4.25	4.25	4.25	4.25	4.25	4.25	4.25	4.25	4.25	4.25	4.25	4.25	4.25	4.25	4.25	4.25	4.25	4.25	4.25	4.25	4.25	4.25	4.25	4.25	4.25	4.25
LSK	40%:1%.1	0	3.4	3.4	3.4	3.4	3.4	3.4	3.4	3.4	3.4	3.4	3.4	3.4	3.4	3.4	3.4	3.4	3.4	3.4	3.4	3.4	3.4	3.4	3.4	3.4	3.4	3.4	3.4	3.4	3.4	3.4	3.4	3.4	3.4	3.4	3.4	3.4	3.4	3.4	3.4	3.4	3.4	3.4	3.4	3.4	3.4
LSK	30%:1%.1	0	2.55	2.55	2.55	2.55	2.55	2.55	2.55	2.55	2.55	2.55	2.55	2.55	2.55	2.55	2.55	2.55	2.55	2.55	2.55	2.55	2.55	2.55	2.55	2.55	2.55	2.55	2.55	2.55	2.55	2.55	2.55	2.55	2.55	2.55	2.55	2.55	2.55	2.55	2.55	2.55	2.55	2.55	2.55	2.55	2.55
LSK	20%:1%.1	0	1.7	1.7	1.7	1.7	1.7	1.7	1.7	1.7	1.7	1.7	1.7	1.7	1.7	1.7	1.7	1.7	1.7	1.7	1.7	1.7	1.7	1.7	1.7	1.7	1.7	1.7	1.7	1.7	1.7	1.7	1.7	1.7	1.7	1.7	1.7	1.7	1.7	1.7	1.7	1.7	1.7	1.7	1.7	1.7	1.7
LSK	10%:1%.1	0	0.85	0.85	0.85	0.85	0.85	0.85	0.85	0.85	0.85	0.85	0.85	0.85	0.85	0.85	0.85	0.85	0.85	0.85	0.85	0.85	0.85	0.85	0.85	0.85	0.85	0.85	0.85	0.85	0.85	0.85	0.85	0.85	0.85	0.85	0.85	0.85	0.85	0.85	0.85	0.85	0.85	0.85	0.85	0.85	0.85
LSK	50%:0.5%.1	0	4.25	4.25	4.25	4.25	4.25	4.25	4.25	4.25	4.25	4.25	4.25	4.25	4.25	4.25	4.25	4.25	4.25	4.25	4.25	4.25	4.25	4.25	4.25	4.25	4.25	4.25	4.25	4.25	4.25	4.25	4.25	4.25	4.25	4.25	4.25	4.25	4.25	4.25	4.25	4.25	4.25	4.25	4.25	4.25	4.25
LSK	40%:0.5%.1	0	3.4	3.4	3.4	3.4	3.4	3.4	3.4	3.4	3.4	3.4	3.4	3.4	3.4	3.4	3.4	3.4	3.4	3.4	3.4	3.4	3.4	3.4	3.4	3.4	3.4	3.4	3.4	3.4	3.4	3.4	3.4	3.4	3.4	3.4	3.4	3.4	3.4	3.4	3.4	3.4	3.4	3.4	3.4	3.4	3.4
LSK	30%:0.5%.1	0	2.55	2.55	2.55	2.55	2.55	2.55	2.55	2.55	2.55	2.55	2.55	2.55	2.55	2.55	2.55	2.55	2.55	2.55	2.55	2.55	2.55	2.55	2.55	2.55	2.55	2.55	2.55	2.55	2.55	2.55	2.55	2.55	2.55	2.55	2.55	2.55	2.55	2.55	2.55	2.55	2.55	2.55	2.55	2.55	2.55
LSK	20%:0.5%.1	0	1.7	1.7	1.7	1.7	1.7	1.7	1.7	1.7	1.7	1.7	1.7	1.7	1.7	1.7	1.7	1.7	1.7	1.7	1.7	1.7	1.7	1.7	1.7	1.7	1.7	1.7	1.7	1.7	1.7	1.7	1.7	1.7	1.7	1.7	1.7	1.7	1.7	1.7	1.7	1.7	1.7	1.7	1.7	1.7	1.7
LSK	10%:0.5%.1	0	0.85	0.85	0.85	0.85	0.85	0.85	0.85	0.85	0.85	0.85	0.85	0.85	0.85	0.85	0.85	0.85	0.85	0.85	0.85	0.85	0.85	0.85	0.85	0.85	0.85	0.85	0.85	0.85	0.85	0.85	0.85	0.85	0.85	0.85	0.85	0.85	0.85	0.85	0.85	0.85	0.85	0.85	0.85	0.85	0.85
mL CH4		0	1	2	3	4	5	6	7	8	9	10	11	12	13	14	15	16	17	18	19	20	21	22	23	24	25	26	27	28	29	30	31	32	33	34	35	36	37	38	39	40	41	42	43	44	45
LSK	50%:1%.1	0	0.762353	0.792894	0.620235	0.733035	0.628706	0.457412	0.200612	0.230965	0.0988235	0.08	0.0809412	0	0.0809412	0.0607059	0.0404706	0	0.0404706	0.151765	0	0	0	0	0	0	0.0202353	0	0	0	0	0	0.0607059	0	0	0	0.0404706	0.0607059	0	0	0	0	0	0.111294	0	0	0	5.35374
LSK	40%:1%.1	0	0.754412	1.97003	1.33088	1.05515	0.517809	0.349735	0.149265	0.264235	0.186029	0.137647	0.121471	0	0.208235	0.156176	0.0694118	0.0347059	0.138824	0.33425	0.0983088	0.0786471	0.0786471	0	0.137632	0.0786471	0.196618	0.117971	0.117971	0.0786471	0.0983088	0.196618	0.353912	0.314588	0.432559	0.0393235	0.688162	0.609515	0.314588	0.196618	0.314588	0.393235	0.570191	0.983088	0.825794	0.589853	0.6685
LSK	30%:1%.1	0	0.688235	2.93753	2.15533	1.47059	0.801882	0.606118	0.321882	0.583824	0.345882	0.338824	0.352235	0.264176	0.698824	1.06737	1.1018	2.44863	3.5	5.59094	5.29035	3.10933	2.9851	4.65592	5.30039	8.04078	7.24235	7.11529	5.64392	3.70588	2.47059	4.32353	5.14706	5.35294	5.97059	6.79412	8.23529	9.05882	9.10417	9.79216	11.1235	11.2431	10.5255	12.6784	11.0039	8.73137	8.37255
LSK	20%:1%.1	0	0.476471	3.484	3.72906	4.20988	2.96118	1.62021	1.15624	2.32565	2.32565	1.98529	2.29647	4.38706	5.02941	6.364	5.98965	7.74	9.71765	12.5732	14.4346	15.8178	19.3694	16.7568	13.3176	15.1671	15.15	12.7235	10.5424	6.95176	5.30529	6.58588	6.58588	2.92706	5.48824	4.02471	3.65882	2.92706	2.01235	1.46353	1.46353	0.731765	1.09765	2.56118	0.731765	0.914706	0.914706
LSK	10%:1%.1	0	0.137059	2.69824	3.37318	4.278	5.18679	5.69012	6.15671	10.2665	13.3412	12.5824	12.1324	15.1341	17.4	12.512	23.392	23.6294	18.4588	15.7059	6.974	4.13324	3.78988	2.56518	1.28259	2.56941	2.57882	1.28706	1.93059	0	0	0	2.25235	0	0	0	1.28706	0	1.60882	0	0	0	0	3.21765	0	0	0
LSK	50%:0.5%.1	0	0.847647	1.04555	0.609882	0.653565	0.542118	0.342918	0.192282	0.173412	0.113812	0.0649412	0.0324706	0.0324706	0.0324706	0.0405882	0	0	0	0.0730588	0	0	0	0	0	0	0.0324706	0.0324706	0.0405882	0	0	0	0.0324706	0	0	0	0.0324706	0	0.0324706	0	0	0	0.0324706	0	0.0324706	0.0162353	0
LSK	40%:0.5%.1	0	0.886176	1.98776	1.43	1.01118	0.507706	0.300882	0.171353	0.185441	0.113059	0.0713235	0.0452941	0.0905882	0.0905882	0.135882	0.0905882	0	0.0905882	0.362353	0.0905882	0	0	0	0	0.113235	0.158529	0.0905882	0.0905882	0	0.135882	0.656765	0.0905882	0	0.0905882	0	0.113235	0.226471	0.135882	0.0905882	0.135882	0.0452941	0.113235	0.294412	0.0905882	0.135882	0
LSK	30%:0.5%.1	0	0.770588	2.93824	2.31318	1.392	0.762353	0.58149	0.403235	0.517765	0.503333	0.27	0.15	0.24	0.12	0.54	0.6	1.39333	2.54118	4.085	4.76886	4.94929	4.27294	2.415	3.77035	5.46667	8.83922	8.35882	8.31765	1.83529	8.76863	5.7098	5.09804	3.77255	4.89412	1.63137	6.52549	4.58824	5.90745	7.95843	9.05412	9.63451	5.10745	12.0722	10.2149	4.2949	0.696471
LSK	20%:0.5%.1	0	0.539412	3.93606	4.29841	4.50588	2.98871	2.03718	1.61762	2.61529	3.01676	3.86471	4.55576	6.23647	8.65059	8.87824	7.96765	8.02941	8.69647	12.4902	15.2882	17.9167	21.4616	21.2603	21.7052	13.9482	10.4571	8.42882	8.42882	6.24	7.34118	7.70824	9.91059	2.93647	1.83529	1.10118	2.93647	2.38588	1.83529	1.46824	1.83529	1.10118	1.28471	2.93647	0	0	0
LSK	10%:0.5%.1	0	0.462353	3.32165	4.57788	4.95435	5.45588	5.93671	6.84588	11.0259	12.56	12.5824	12.7941	15.6071	19.3129	20.3294	20.3294	17.7529	13.0965	6.09412	5.53129	4.01776	2.42447	2.47247	1.54529	1.54559	2.41412	1.24	1.55	0	0	0	1.24	0	0	0	0.62	0	0	0	0	0	0	2.79	0	0	0
Cumu CH4		0	1	2	3	4	5	6	7	8	9	10	11	12	13	14	15	16	17	18	19	20	21	22	23	24	25	26	27	28	29	30	31	32	33	34	35	36	37	38	39	40	41	42	43	44	45
LSK	50%:1%	0	0.762353	1.55525	2.17548	2.90852	3.53722	3.99464	4.19525	4.42621	4.52504	4.60504	4.68598	4.68598	4.76692	4.82762	4.86809	4.86809	4.90856	5.06033	5.06033	5.06033	5.06033	5.06033	5.06033	5.06033	5.08056	5.08056	5.08056	5.08056	5.08056	5.08056	5.14127	5.14127	5.14127	5.14127	5.18174	5.24245	5.24245	5.24245	5.24245	5.24245	5.24245	5.35374	5.35374	5.35374	5.35374
LSK	40%:1%	0	0.754412	2.72444	4.05532	5.11047	5.62828	5.97801	6.12728	6.39151	6.57754	6.71519	6.83666	6.83666	7.0449	7.20107	7.27049	7.30519	7.44401	7.77826	7.87657	7.95522	8.03387	8.03387	8.1715	8.25015	8.44676	8.56474	8.68271	8.76135	8.85966	9.05628	9.41019	9.72478	10.1573	10.1967	10.8848	11.4943	11.8089	12.0055	12.3201	12.7134	13.2836	14.2666	15.0924	15.6823	16.3508
LSK	30%:1%	0	0.688235	3.62576	5.7811	7.25169	8.05357	8.65969	8.98157	9.56539	9.91127	10.2501	10.6023	10.8665	11.5653	12.6327	13.7345	16.1831	19.6831	25.2741	30.5644	33.6738	36.6589	41.3148	46.6152	54.656	61.8983	69.0136	74.6575	78.3634	80.834	85.1575	90.3046	95.6575	101.628	108.422	116.658	125.716	134.821	144.613	155.736	166.979	177.505	190.183	201.187	209.919	218.291
LSK	20%:1%	0	0.476471	3.96047	7.68953	11.8994	14.8606	16.4808	17.637	19.9627	22.2883	24.2736	26.5701	30.9571	35.9866	42.3506	48.3402	56.0802	65.7979	78.371	92.8056	108.623	127.993	144.75	158.067	173.234	188.384	201.108	211.65	218.602	223.907	230.493	237.079	240.006	245.494	249.519	253.178	256.105	258.117	259.581	261.044	261.776	262.874	265.435	266.167	267.081	267.996
LSK	10%:1%	0	0.137059	2.83529	6.20847	10.4865	15.6733	21.3634	27.5201	37.7866	51.1277	63.7101	75.8424	90.9766	108.377	120.889	144.281	167.91	186.369	202.075	209.049	213.182	216.972	219.537	220.82	223.389	225.968	227.255	229.185	229.185	229.185	229.185	231.438	231.438	231.438	231.438	232.725	232.725	234.334	234.334	234.334	234.334	234.334	237.551	237.551	237.551	237.551
LSK	50%:0.5%	0	0.847647	1.8932	2.50308	3.15665	3.69876	4.04168	4.23396	4.40738	4.52119	4.58613	4.6186	4.65107	4.68354	4.72413	4.72413	4.72413	4.72413	4.79719	4.79719	4.79719	4.79719	4.79719	4.79719	4.79719	4.82966	4.86213	4.90272	4.90272	4.90272	4.90272	4.93519	4.93519	4.93519	4.93519	4.96766	4.96766	5.00013	5.00013	5.00013	5.00013	5.0326	5.0326	5.06507	5.08131	5.08131
LSK	40%:0.5%	0	0.886176	2.87394	4.30394	5.31512	5.82282	6.12371	6.29506	6.4805	6.59356	6.66488	6.71018	6.80076	6.89135	7.02724	7.11782	7.11782	7.20841	7.57076	7.66135	7.66135	7.66135	7.66135	7.66135	7.77459	7.93312	8.02371	8.11429	8.11429	8.25018	8.90694	8.99753	8.99753	9.08812	9.08812	9.20135	9.42782	9.56371	9.65429	9.79018	9.83547	9.94871	10.2431	10.3337	10.4696	10.4696
LSK	30%:0.5%	0	0.770588	3.70882	6.022	7.414	8.17635	8.75784	9.16108	9.67884	10.1822	10.4522	10.6022	10.8422	10.9622	11.5022	12.1022	13.4955	16.0367	20.1217	24.8905	29.8398	34.1128	36.5278	40.2981	45.7648	54.604	62.9628	71.2805	73.1158	81.8844	87.5942	92.6923	96.4648	101.359	102.99	109.516	114.104	120.011	127.97	137.024	146.659	151.766	163.838	174.053	178.348	179.044
LSK	20%:0.5%	0	0.539412	4.47547	8.77388	13.2798	16.2685	18.3056	19.9233	22.5386	25.5553	29.42	33.9758	40.2123	48.8629	57.7411	65.7087	73.7381	82.4346	94.9249	110.213	128.13	149.591	170.852	192.557	206.505	216.962	225.391	233.82	240.06	247.401	255.109	265.02	267.956	269.792	270.893	273.829	276.215	278.05	279.519	281.354	282.455	283.74	286.676	286.676	286.676	286.676
LSK	10%:0.5%	0	0.462353	3.784	8.36188	13.3162	18.7721	24.7088	31.5547	42.5806	55.1406	67.7229	80.5171	96.1241	115.437	135.766	156.096	173.849	186.945	193.039	198.571	202.588	205.013	207.485	209.031	210.576	212.99	214.23	215.78	215.78	215.78	215.78	217.02	217.02	217.02	217.02	217.64	217.64	217.64	217.64	217.64	217.64	217.64	220.43	220.43	220.43	220.43
	50%:1%.1	116.923
	40%:1%.1	74.2517
	30%:1%.1	190.923
	20%:1%.1	334.456
	10%:1%.1	202.904
	50%:0.5%.1	110.843
	40%:0.5%.1	70.8088
	30%:0.5%.1	168.801
	20%:0.5%.1	394.768
	10%:0.5%.1	191.765
[truncated: 2 more columns]

## Sheet: Sheet Data
Date
SCH	biogas.1	biogas.2	%CH4	biogas.1	biogas.2	%CH4	biogas.1	biogas.2	%CH4	biogas.1	biogas.2	%CH4	biogas.1	biogas.2	%CH4	biogas.1	biogas.2	%CH4	biogas.1	biogas.2	%CH4
0.9
0.8
0.7
0.6
0.5
CWG
0.9
0.8
0.7
0.6
0.5
MNS
0.9
0.8
0.7
0.6
0.5
Negative
0.9
0.8
0.7
0.6
0.5
Positive
Date
LSK	biogas.1	biogas.2	%CH4	biogas.1	biogas.2	%CH4	biogas.1	biogas.2	%CH4	biogas.1	biogas.2	%CH4	biogas.1	biogas.2	%CH4	biogas.1	biogas.2	%CH4	biogas.1	biogas.2	%CH4
0.9
0.8
0.7
0.6
0.5
TSL
0.9
0.8
0.7
0.6
0.5
PKR
0.9
0.8
0.7
0.6
0.5
Negative
0.9
0.8
0.7
0.6
0.5
Positive
