# Supplementary material for: Comparative assessment of single-stage and two-stage anaerobic digestion for biogas production from high moisture municipal solid waste
Source: PeerJ. 2020 Aug 19;8:e9693. doi: 10.7717/peerj.9693 (PMC7443091; doi:10.7717/peerj.9693)
Supplement: Supplemental Information 2 [file peerj-08-9693-s002.xlsx]

## Sheet: Biogas (CH4)
Biogas	Date	2017-07-18	2017-07-19	2017-07-20	2017-07-21	2017-07-22	2017-07-23	2017-07-24	2017-07-25	2017-07-26	2017-07-27	2017-07-28	2017-07-29	2017-07-30	2017-07-31	2017-08-01	2017-08-02	2017-08-03	2017-08-04	2017-08-05	2017-08-06	2017-08-07	2017-08-08	2017-08-09	2017-08-10	2017-08-11	2017-08-12	2017-08-13	2017-08-14	2017-08-15	2017-08-16	2017-08-17	2017-08-18	2017-08-19	2017-08-20	2017-08-21	2017-08-22	2017-08-23	2017-08-24	2017-08-25	2017-08-26	2017-08-27	2017-08-28	2017-08-29	2017-08-30	2017-08-31	2017-09-01
Ex.	Conc. of MSW	0	1	2	3	4	5	6	7	8	9	10	11	12	13	14	15	16	17	18	19	20	21	22	23	24	25	26	27	28	29	30	31	32	33	34	35	36	37	38	39	40	41	42	43	44	45
LSK	10%:1%.1	0	75	70	64	64	70	28	20	6	12	8	5	0	6	0	0	4	3	2	4	4	4	2	7	4	4	4	4	0	6	8	0	2	6	2	2	0	7	4	0	2	4	0	0	0	0
LSK	10%:1%.2	0	75	70	62	64	70	32	24	8	12	8	7	0	7	0	2	6	3	2	4	4	0	4	7	4	2	4	6	0	2	8	0	3	6	3	2	0	8	4	0	2	4	0	0	0	0
LSK	20%:1%.1	0	85	80	78	78	112	61	44	18	16	12	9	2	10	2	5	6	3	2	8	4	6	4	7	5	4	4	6	0	2	12	2	0	12	4	0	0	10	4	0	2	4	0	0	0	0
LSK	20%:1%.2	0	90	80	79	82	114	70	50	23	16	14	11	2	10	4	4	5	4	2	6	4	6	4	8	5	5	4	8	0	2	14	2	0	12	4	0	0	10	4	0	2	4	0	0	0	0
LSK	30%:1%.1	0	95	85	86	94	122	90	87	39	26	22	14	4	12	6	6	7	4	4	8	5	8	4	9	6	6	6	6	2	4	1	4	7	7	6	0	1	11	6	0	4	4	0	0	0	0
LSK	30%:1%.2	0	95	95	87	96	120	92	83	42	26	24	16	6	12	6	5	7	5	4	8	4	8	4	8	6	6	6	8	2	6	12	4	9	9	2	4	1	12	6	0	3	4	0	0	0	0
LSK	40%:1%.1	0	100	100	94	116	112	110	122	68	48	35	26	11	18	8	8	8	7	4	8	6	8	6	9	6	7	4	8	6	10	10	8	10	10	4	2	1	12	6	0	4	6	0	2	0	0
LSK	40%:1%.2	0	100	105	93	104	119	110	100	58	36	27	19	6	14	6	6	8	5	2	8	6	6	4	9	6	6	6	8	6	10	10	4	11	8	6	5	1	10	6	0	4	6	0	2	0	0
LSK	50%:1%.1	0	100	110	102	128	116	111	142	110	68	52	34	14	24	28	10	10	8	4	10	6	8	4	10	6	6	10	8	4	8	14	6	10	9	6	3	2	14	10	0	5	8	2	2	0	0
LSK	50%:1%.2	0	105	115	110	134	120	112	100	136	89	63	38	16	22	14	13	10	9	6	10	6	8	4	12	7	7	10	10	4	10	12	8	11	12	7	5	2	13	8	0	4	8	0	2	0	0
LSK	10%:0.5%.1	0	70	75	66	66	80	36	24	22	10	6	3	0	6	0	2	6	2	2	4	2	6	2	8	4	4	2	6	0	2	10	0	4	5	2	0	0	8	2	0	2	4	0	0	0	0
LSK	10%:0.5%.2	0	75	75	63	66	72	32	24	24	14	8	4	0	8	0	2	6	3	0	2	3	6	2	6	4	2	4	6	0	6	8	0	4	6	3	2	0	6	2	0	1	4	0	0	0	0
LSK	20%:0.5%.1	0	85	80	79	79	116	66	44	32	14	12	10	4	10	6	6	8	3	0	6	4	6	4	8	6	5	5	10	1	6	10	0	4	6	3	0	0	10	4	0	2	4	0	0	0	0
LSK	20%:0.5%.2	0	90	85	82	82	124	76	56	42	16	12	8	2	10	4	4	6	3	0	6	5	6	3	8	6	5	4	6	1	6	10	0	4	8	2	2	0	8	4	0	2	4	0	0	0	0
LSK	30%:0.5%.1	0	100	100	90	94	120	96	112	46	33	24	17	8	14	6	6	8	4	0	10	6	8	4	8	8	5	4	10	2	6	10	0	6	8	5	2	2	10	6	0	3	6	0	0	0	0
LSK	30%:0.5%.2	0	100	100	94	98	120	96	118	54	35	28	16	8	13	6	6	6	8	0	10	6	8	4	9	6	6	4	10	2	6	10	0	6	8	4	2	0	9	6	0	3	6	0	0	0	0
LSK	40%:0.5%.1	0	105	110	110	110	100	110	130	92	62	43	26	12	19	8	8	9	9	8	10	6	8	5	9	6	6	4	10	4	10	12	2	7	9	4	3	2	12	6	0	4	8	2	0	0	0
LSK	40%:0.5%.2	0	100	110	108	96	124	112	122	66	42	34	22	12	17	9	9	7	9	6	6	6	8	5	9	7	6	6	10	4	0	18	2	7	8	4	0	1	10	6	0	4	8	0	0	0	0
LSK	50%:0.5%.1	0	110	110	110	124	112	92	132	92	72	48	32	16	22	14	12	12	10	10	10	6	6	5	10	8	5	4	10	6	0	18	2	8	10	6	3	1	12	8	0	5	8	2	2	0	0
LSK	50%:0.5%.2	0	110	110	113	120	112	94	142	110	64	45	26	12	18	8	12	10	8	6	8	4	8	4	9	6	5	4	8	2	0	16	2	9	11	7	4	1	12	8	0	5	8	1	2	0	0
Negative	0.1	0	70	45	32	32	17	8	9	0	6	4	0	0	6	0	0	3	2	0	2	0	0	0	2	2	0	1	0	0	4	6	0	2	5	2	2	0	7	4	0	0	2	0	0	0	0
Negative	0.2	0	70	45	28	28	12	6	8	0	4	4	0	0	4	0	0	3	2	0	2	0	0	0	2	2	2	1	0	0	4	6	0	2	6	3	0	0	8	4	0	1	2	0	0	0	0
Negative	0.3	0	70	40	24	24	14	6	8	0	4	4	0	0	4	0	0	4	2	0	2	1	0	0	2	2	2	1	0	0	2	6	0	2	6	3	0	0	8	2	0	1	2	0	0	0	0
Negative	0.4	0	65	35	27	27	14	8	7	0	6	4	0	0	6	0	0	3	3	0	2	1	0	0	2	2	2	1	0	0	2	6	0	2	7	3	0	0	6	2	0	1	2	0	0	0	0
Negative	0.5	0	60	35	24	24	13	7	7	0	0	6	0	0	6	0	0	4	3	2	0	0	0	0	2	2	2	1	0	0	2	6	0	2	8	3	0	0	7	2	0	1	2	0	0	0	0
Average biogas-Negative		Headspead
LSK	0.1	0	5	25	31	32	53	22	13	7	6	4	6	0	0.5	0	1	2	1	2	2	4	2	3	5	2	3	3	5	0	0	2	0	0.5	1	0.5	0	0	0.5	0	0	2	2	0	0	0	0
LSK	0.2	0	17.5	35	50.5	52	101	59.5	39	20.5	12	9	10	2	6	3	4.5	2.5	1.5	2	5	4	6	4	5.5	3	2.5	3	7	0	-2	7	2	-2	6	1	0	0	2	0	0	1	2	0	0	0	0
LSK	0.3	0	25	50	62.5	71	107	85	77	40.5	22	19	15	5	8	6	5.5	3	2.5	4	6	3.5	8	4	6.5	4	4	5	7	2	3	0.5	4	6	2	1	2	1	3.5	4	0	2.5	2	0	0	0	0
LSK	0.4	0	35	67.5	66.5	83	101.5	102	104	63	36	27	22.5	8.5	10	7	7	5	3	3	6	5	7	5	7	4	4.5	4	8	6	8	4	6	8.5	2	2	3.5	1	5	4	0	3	4	0	2	0	0
LSK	0.5	0	42.5	77.5	82	107	105	104.5	114	123	78.5	51.5	36	15	17	21	11.5	6	5.5	3	10	6	8	4	9	4.5	4.5	9	9	4	7	7	7	8.5	2.5	3.5	4	2	6.5	7	0	3.5	6	1	2	0	0
LSK	0.1	0	2.5	30	32.5	34	59	26	15	23	6	3	3.5	0	1	0	2	3	0.5	1	1	2.5	6	2	5	2	3	2	6	0	0	3	0	2	0.5	0.5	-1	0	0	-2	0	1.5	2	0	0	0	0
LSK	0.2	0	17.5	37.5	52.5	52.5	108	65	42	37	11	8	9	3	6	5	5	4	1	0	4	4.5	6	3.5	6	4	3	3.5	8	1	2	4	0	2	1	-0.5	1	0	1	0	0	1	2	0	0	0	0
LSK	0.3	0	30	60	68	72	106	90	107	50	30	22	16.5	8	9.5	6	6	3	4	0	8	5	8	4	6.5	5	3.5	3	10	2	4	4	0	4	2	1.5	2	1	1.5	4	0	2	4	0	0	0	0
LSK	0.4	0	37.5	75	82	76	98	103	119	79	46	34.5	24	12	12	8.5	8.5	5	6	7	6	5	8	5	7	4.5	4	4	10	4	3	9	2	5	1.5	1	1.5	1.5	5	4	0	3	6	1	0	0	0
LSK	0.5	0	50	75	87.5	98	99	86	130	101	68	40.5	29	14	14	11	12	7	6	6	9	5	7	4.5	7.5	5	3	3	9	4	-2	11	2	6.5	2.5	3.5	3.5	1	5	6	0	4	6	1.5	2	0	0
%CH4
LSK	10%:1%.1	0	15.8	29.6	39.7	46.07	53.01	56.87	50.73	53.07	53.5	53.58	54.02	54.02	54.02	54.02	54.02	54.02	54.02	54.02	54.02	54.02	54.02	54.02	54.02	54.02	54.02	54.02	54.02	54.02	54.02	54.02	54.02	54.02	54.02	54.02	54.02	54.02	54.02	54.02	54.02	54.02	54.02	54.02	54.02	54.02	54.02
LSK	20%:1%.1	0	16.5	31.08	41.8	48.76	53.67	57.89	58.74	59.36	59.63	59.41	59.26	59.18	59.18	59.18	59.18	59.18	59.18	59.18	59.18	59.18	59.18	59.18	59.18	59.18	59.18	59.18	59.18	59.18	59.18	59.18	59.18	59.18	59.18	59.18	59.18	59.18	59.18	59.18	59.18	59.18	59.18	59.18	59.18	59.18	59.18
LSK	30%:1%.1	0	16.7	30.3	41.1	48.93	69.7	58.56	61.03	61.53	62.27	61.21	62.14	62.31	62.31	62.31	62.31	62.31	62.31	62.31	62.31	62.31	62.31	62.31	62.31	62.31	62.31	62.31	62.31	62.31	62.31	62.31	62.31	62.31	62.31	62.31	62.31	62.31	62.31	62.31	62.31	62.31	62.31	62.31	62.31	62.31	62.31
LSK	40%:1%.1	0	16.9	30.5	40.1	48.59	54.41	57.56	61.39	63.1	63.86	64.18	64.53	64.41	64.41	64.41	64.41	64.41	64.41	64.41	64.41	64.41	64.41	64.41	64.41	64.41	64.41	64.41	64.41	64.41	64.41	64.41	64.41	64.41	64.41	64.41	64.41	64.41	64.41	64.41	64.41	64.41	64.41	64.41	64.41	64.41	64.41
LSK	50%:1%.1	0	16.4	29.7	40.4	48.25	51.21	51.96	61	63.5	64.9	65.1	64.88	64.79	65.045	65.1725	65.3	65.3	65.3	65.3	65.3	65.3	65.3	65.3	65.3	65.3	65.3	65.3	65.3	65.3	65.3	65.3	65.3	65.3	65.3	65.3	65.3	65.3	65.3	65.3	65.3	65.3	65.3	65.3	65.3	65.3	65.3
LSK	10%:0.5%.1	0	16.1	29.6	39.3	46.05	52.69	53.14	60.31	54.23	54.82	64.48	55.33	55.765	55.9825	56.0913	56.2	56.2	56.2	56.2	56.2	56.2	56.2	56.2	56.2	56.2	56.2	56.2	56.2	56.2	56.2	56.2	56.2	56.2	56.2	56.2	56.2	56.2	56.2	56.2	56.2	56.2	56.2	56.2	56.2	56.2	56.2
LSK	20%:0.5%.1	0	17.1	30.5	40.8	48.57	53.31	57.34	61.65	58.81	59.82	64.6	59.99	59.99	59.99	59.99	59.99	59.99	59.99	59.99	59.99	59.99	59.99	59.99	59.99	59.99	59.99	59.99	59.99	59.99	59.99	59.99	59.99	59.99	59.99	59.99	59.99	59.99	59.99	59.99	59.99	59.99	59.99	59.99	59.99	59.99	59.99
LSK	30%:0.5%.1	0	16.6	24.7	41.4	48.96	54.35	58.23	60.96	62.14	62.92	62.77	62.68	62.68	62.68	62.68	62.68	62.68	62.68	62.68	62.68	62.68	62.68	62.68	62.68	62.68	62.68	62.68	62.68	62.68	62.68	62.68	62.68	62.68	62.68	62.68	62.68	62.68	62.68	62.68	62.68	62.68	62.68	62.68	62.68	62.68	62.68
LSK	40%:0.5%.1	0	16.5	23.09	40.3	48.33	54.02	57.06	58.34	63.47	64.53	59.41	64.17	64.17	64.17	64.17	64.17	64.17	64.17	64.17	64.17	64.17	64.17	64.17	64.17	64.17	64.17	64.17	64.17	64.17	64.17	64.17	64.17	64.17	64.17	64.17	64.17	64.17	64.17	64.17	64.17	64.17	64.17	64.17	64.17	64.17	64.17
LSK	50%:0.5%.1	0	16.8	21.4	40.4	48.3	52.06	56.36	53.76	62.83	64.41	54.69	64.2	64.75	65.025	65.1625	65.3	65.3	65.3	65.3	65.3	65.3	65.3	65.3	65.3	65.3	65.3	65.3	65.3	65.3	65.3	65.3	65.3	65.3	65.3	65.3	65.3	65.3	65.3	65.3	65.3	65.3	65.3	65.3	65.3	65.3	65.3
ml CH4
LSK	10%:1%.1	0	0.79	7.4	12.307	14.7424	28.0953	12.5114	6.5949	3.7149	3.21	2.1432	3.2412	0	0.2701	0	0.5402	1.0804	0.5402	1.0804	1.0804	2.1608	1.0804	1.6206	2.701	1.0804	1.6206	1.6206	2.701	0	0	1.0804	0	0.2701	0.5402	0.2701	0	0	0.2701	0	0	1.0804	1.0804	0	0	0	0	118.519	5
LSK	20%:1%.1	0	2.8875	10.878	21.109	25.3552	54.2067	34.4445	22.9086	12.1688	7.1556	5.3469	5.926	1.1836	3.5508	1.7754	2.6631	1.4795	0.8877	1.1836	2.959	2.3672	3.5508	2.3672	3.2549	1.7754	1.4795	1.7754	4.1426	0	-1.1836	4.1426	1.1836	-1.1836	3.5508	0.5918	0	0	1.1836	0	0	0.5918	1.1836	0	0	0	0	248.843	10
LSK	30%:1%.1	0	4.175	15.15	25.6875	34.7403	74.579	49.776	46.9931	24.9196	13.6994	11.6299	9.321	3.1155	4.9848	3.7386	3.42705	1.8693	1.55775	2.4924	3.7386	2.18085	4.9848	2.4924	4.05015	2.4924	2.4924	3.1155	4.3617	1.2462	1.8693	0.31155	2.4924	3.7386	1.2462	0.6231	1.2462	0.6231	2.18085	2.4924	0	1.55775	1.2462	0	0	0	0	382.639	15
LSK	40%:1%.1	0	5.915	20.5875	26.6665	40.3297	55.2261	58.7112	63.8456	39.753	22.9896	17.3286	14.5192	5.47485	6.441	4.5087	4.5087	3.2205	1.9323	1.9323	3.8646	3.2205	4.5087	3.2205	4.5087	2.5764	2.89845	2.5764	5.1528	3.8646	5.1528	2.5764	3.8646	5.47485	1.2882	1.2882	2.25435	0.6441	3.2205	2.5764	0	1.9323	2.5764	0	1.2882	0	0	464.419	20
LSK	50%:1%.1	0	6.97	23.0175	33.128	51.6275	53.7705	54.2982	69.54	78.105	50.9465	33.5265	23.3568	9.7185	11.0576	13.6862	7.5095	3.918	3.5915	1.959	6.53	3.918	5.224	2.612	5.877	2.9385	2.9385	5.877	5.877	2.612	4.571	4.571	4.571	5.5505	1.6325	2.2855	2.612	1.306	4.2445	4.571	0	2.2855	3.918	0.653	1.306	0	0	618.208	25
LSK	10%:0.5%.1	0	0.4025	8.88	12.7725	15.657	31.0871	13.8164	9.0465	12.4729	3.2892	1.9344	1.93655	0	0.559825	0	1.124	1.686	0.281	0.562	0.562	1.405	3.372	1.124	2.81	1.124	1.686	1.124	3.372	0	0	1.686	0	1.124	0.281	0.281	-0.562	0	0	-1.124	0	0.843	1.124	0	0	0	0	135.74	5
LSK	20%:0.5%.1	0	2.9925	11.4375	21.42	25.4992	57.5748	37.271	25.893	21.7597	6.5802	5.168	5.3991	1.7997	3.5994	2.9995	2.9995	2.3996	0.5999	0	2.3996	2.69955	3.5994	2.09965	3.5994	2.3996	1.7997	2.09965	4.7992	0.5999	1.1998	2.3996	0	1.1998	0.5999	-0.29995	0.5999	0	0.5999	0	0	0.5999	1.1998	0	0	0	0	269.587	10
LSK	30%:0.5%.1	0	4.98	14.82	28.152	35.2512	57.611	52.407	65.2272	31.07	18.876	13.8094	10.3422	5.0144	5.9546	3.7608	3.7608	1.8804	2.5072	0	5.0144	3.134	5.0144	2.5072	4.0742	3.134	2.1938	1.8804	6.268	1.2536	2.5072	2.5072	0	2.5072	1.2536	0.9402	1.2536	0.6268	0.9402	2.5072	0	1.2536	2.5072	0	0	0	0	408.702	15
LSK	40%:0.5%.1	0	6.1875	17.3175	33.046	36.7308	52.9396	58.7718	69.4246	50.1413	29.6838	20.4964	15.4008	7.7004	7.7004	5.45445	5.45445	3.2085	3.8502	4.4919	3.8502	3.2085	5.1336	3.2085	4.4919	2.88765	2.5668	2.5668	6.417	2.5668	1.9251	5.7753	1.2834	3.2085	0.96255	0.6417	0.96255	0.96255	3.2085	2.5668	0	1.9251	3.8502	0.6417	0	0	0	492.812	20
LSK	50%:0.5%.1	0	8.4	16.05	35.35	47.334	51.5394	48.4696	69.888	63.4583	43.7988	22.1494	18.618	9.065	9.1035	7.16787	7.836	4.571	3.918	3.918	5.877	3.265	4.571	2.9385	4.8975	3.265	1.959	1.959	5.877	2.612	-1.306	7.183	1.306	4.2445	1.6325	2.2855	2.2855	0.653	3.265	3.918	0	2.612	3.918	0.9795	1.306	0	0	542.138	25
gVS
LSK	10%:1%.1	0.85	0.34	0.34	0.34	0.34	0.34	0.34	0.34	0.34	0.34	0.34	0.34	0.34	0.34	0.34	0.34	0.34	0.34	0.34	0.34	0.34	0.34	0.34	0.34	0.34	0.34	0.34	0.34	0.34	0.34	0.34	0.34	0.34	0.34	0.34	0.34	0.34	0.34	0.34	0.34	0.34	0.34	0.34	0.34	0.34	0.34
LSK	20%:1%.1	1.7	0.68	0.68	0.68	0.68	0.68	0.68	0.68	0.68	0.68	0.68	0.68	0.68	0.68	0.68	0.68	0.68	0.68	0.68	0.68	0.68	0.68	0.68	0.68	0.68	0.68	0.68	0.68	0.68	0.68	0.68	0.68	0.68	0.68	0.68	0.68	0.68	0.68	0.68	0.68	0.68	0.68	0.68	0.68	0.68	0.68
LSK	30%:1%.1	2.55	1.02	1.02	1.02	1.02	1.02	1.02	1.02	1.02	1.02	1.02	1.02	1.02	1.02	1.02	1.02	1.02	1.02	1.02	1.02	1.02	1.02	1.02	1.02	1.02	1.02	1.02	1.02	1.02	1.02	1.02	1.02	1.02	1.02	1.02	1.02	1.02	1.02	1.02	1.02	1.02	1.02	1.02	1.02	1.02	1.02
LSK	40%:1%.1	3.4	1.36	1.36	1.36	1.36	1.36	1.36	1.36	1.36	1.36	1.36	1.36	1.36	1.36	1.36	1.36	1.36	1.36	1.36	1.36	1.36	1.36	1.36	1.36	1.36	1.36	1.36	1.36	1.36	1.36	1.36	1.36	1.36	1.36	1.36	1.36	1.36	1.36	1.36	1.36	1.36	1.36	1.36	1.36	1.36	1.36
LSK	50%:1%.1	4.25	1.7	1.7	1.7	1.7	1.7	1.7	1.7	1.7	1.7	1.7	1.7	1.7	1.7	1.7	1.7	1.7	1.7	1.7	1.7	1.7	1.7	1.7	1.7	1.7	1.7	1.7	1.7	1.7	1.7	1.7	1.7	1.7	1.7	1.7	1.7	1.7	1.7	1.7	1.7	1.7	1.7	1.7	1.7	1.7	1.7
LSK	10%:0.5%.1	0.85	0.34	0.34	0.34	0.34	0.34	0.34	0.34	0.34	0.34	0.34	0.34	0.34	0.34	0.34	0.34	0.34	0.34	0.34	0.34	0.34	0.34	0.34	0.34	0.34	0.34	0.34	0.34	0.34	0.34	0.34	0.34	0.34	0.34	0.34	0.34	0.34	0.34	0.34	0.34	0.34	0.34	0.34	0.34	0.34	0.34
LSK	20%:0.5%.1	1.7	0.68	0.68	0.68	0.68	0.68	0.68	0.68	0.68	0.68	0.68	0.68	0.68	0.68	0.68	0.68	0.68	0.68	0.68	0.68	0.68	0.68	0.68	0.68	0.68	0.68	0.68	0.68	0.68	0.68	0.68	0.68	0.68	0.68	0.68	0.68	0.68	0.68	0.68	0.68	0.68	0.68	0.68	0.68	0.68	0.68
LSK	30%:0.5%.1	2.55	1.02	1.02	1.02	1.02	1.02	1.02	1.02	1.02	1.02	1.02	1.02	1.02	1.02	1.02	1.02	1.02	1.02	1.02	1.02	1.02	1.02	1.02	1.02	1.02	1.02	1.02	1.02	1.02	1.02	1.02	1.02	1.02	1.02	1.02	1.02	1.02	1.02	1.02	1.02	1.02	1.02	1.02	1.02	1.02	1.02
LSK	40%:0.5%.1	3.4	1.36	1.36	1.36	1.36	1.36	1.36	1.36	1.36	1.36	1.36	1.36	1.36	1.36	1.36	1.36	1.36	1.36	1.36	1.36	1.36	1.36	1.36	1.36	1.36	1.36	1.36	1.36	1.36	1.36	1.36	1.36	1.36	1.36	1.36	1.36	1.36	1.36	1.36	1.36	1.36	1.36	1.36	1.36	1.36	1.36
LSK	50%:0.5%.1	4.25	1.7	1.7	1.7	1.7	1.7	1.7	1.7	1.7	1.7	1.7	1.7	1.7	1.7	1.7	1.7	1.7	1.7	1.7	1.7	1.7	1.7	1.7	1.7	1.7	1.7	1.7	1.7	1.7	1.7	1.7	1.7	1.7	1.7	1.7	1.7	1.7	1.7	1.7	1.7	1.7	1.7	1.7	1.7	1.7	1.7
mL CH4 /gVS		0	1	2	3	4	5	6	7	8	9	10	11	12	13	14	15	16	17	18	19	20	21	22	23	24	25	26	27	28	29	30	31	32	33	34	35	36	37	38	39	40	41	42	43	44	45
LSK	10%:1%	0	2.32353	21.7647	36.1971	43.36	82.6332	36.7982	19.3968	10.9262	9.44118	6.30353	9.53294	0	0.794412	0	1.58882	3.17765	1.58882	3.17765	3.17765	6.35529	3.17765	4.76647	7.94412	3.17765	4.76647	4.76647	7.94412	0	0	3.17765	0	0.794412	1.58882	0.794412	0	0	0.794412	0	0	3.17765	3.17765	0	0	0	0
LSK	20%:1%	0	4.24632	15.9971	31.0426	37.2871	79.7157	50.6537	33.6891	17.8953	10.5229	7.86309	8.71471	1.74059	5.22176	2.61088	3.91632	2.17574	1.30544	1.74059	4.35147	3.48118	5.22176	3.48118	4.78662	2.61088	2.17574	2.61088	6.09206	0	0	6.09206	1.74059	0	5.22176	0.870294	0	0	1.74059	0	0	0.870294	1.74059	0	0	0	0
LSK	30%:1%	0	4.09314	14.8529	25.1838	34.0591	73.1167	48.8	46.0717	24.431	13.4308	11.4019	9.13824	3.05441	4.88706	3.66529	3.35985	1.83265	1.52721	2.44353	3.66529	2.13809	4.88706	2.44353	3.97074	2.44353	2.44353	3.05441	4.27618	1.22176	1.83265	0.305441	2.44353	3.66529	1.22176	0.610882	1.22176	0.610882	2.13809	2.44353	0	1.52721	1.22176	0	0	0	0
LSK	40%:1%	0	4.34926	15.1379	19.6077	29.6542	40.6075	43.17	46.9453	29.2301	16.9041	12.7416	10.6759	4.02562	4.73603	3.31522	3.31522	2.36801	1.42081	1.42081	2.84162	2.36801	3.31522	2.36801	3.31522	1.89441	2.13121	1.89441	3.78882	2.84162	3.78882	1.89441	2.84162	4.02562	0.947206	0.947206	1.65761	0.473603	2.36801	1.89441	0	1.42081	1.89441	0	0.947206	0	0
LSK	50%:1%	0	4.1	13.5397	19.4871	30.3691	31.6297	31.9401	40.9059	45.9441	29.9685	19.7215	13.7393	5.71676	6.5045	8.05072	4.41735	2.30471	2.11265	1.15235	3.84118	2.30471	3.07294	1.53647	3.45706	1.72853	1.72853	3.45706	3.45706	1.53647	2.68882	2.68882	2.68882	3.265	0.960294	1.34441	1.53647	0.768235	2.49676	2.68882	0	1.34441	2.30471	0.384118	0.768235	0	0
LSK	10%:0.5%	0	1.18382	26.1176	37.5662	46.05	91.4326	40.6365	26.6074	36.685	9.67412	5.68941	5.69574	0	1.64654	0	3.30588	4.95882	0.826471	1.65294	1.65294	4.13235	9.91765	3.30588	8.26471	3.30588	4.95882	3.30588	9.91765	0	0	4.95882	0	3.30588	0.826471	0.826471	-1.65294	0	0	-3.30588	0	2.47941	3.30588	0	0	0	0
LSK	20%:0.5%	0	4.40074	16.8199	31.5	37.4989	84.6688	54.8103	38.0779	31.9996	9.67676	7.6	7.93985	2.64662	5.29324	4.41103	4.41103	3.52882	0.882206	0	3.52882	3.96993	5.29324	3.08772	5.29324	3.52882	2.64662	3.08772	7.05765	0.882206	1.76441	3.52882	0	1.76441	0.882206	0	0.882206	0	0.882206	0	0	0.882206	1.76441	0	0	0	0
LSK	30%:0.5%	0	4.88235	14.5294	27.6	34.56	56.4814	51.3794	63.9482	30.4608	18.5059	13.5386	10.1394	4.91608	5.83784	3.68706	3.68706	1.84353	2.45804	0	4.91608	3.07255	4.91608	2.45804	3.99431	3.07255	2.15078	1.84353	6.1451	1.22902	2.45804	2.45804	0	2.45804	1.22902	0.921765	1.22902	0.61451	0.921765	2.45804	0	1.22902	2.45804	0	0	0	0
LSK	40%:0.5%	0	4.54963	12.7335	24.2985	27.0079	38.9262	43.2146	51.0475	36.8686	21.8263	15.0709	11.3241	5.66206	5.66206	4.01062	4.01062	2.35919	2.83103	3.30287	2.83103	2.35919	3.77471	2.35919	3.30287	2.12327	1.88735	1.88735	4.71838	1.88735	1.41551	4.24654	0.943676	2.35919	0.707757	0.471838	0.707757	0.707757	2.35919	1.88735	0	1.41551	2.83103	0.471838	0	0	0
LSK	50%:0.5%	0	4.94118	9.44118	20.7941	27.8435	30.3173	28.5115	41.1106	37.3284	25.764	13.0291	10.9518	5.33235	5.355	4.2164	4.60941	2.68882	2.30471	2.30471	3.45706	1.92059	2.68882	1.72853	2.88088	1.92059	1.15235	1.15235	3.45706	1.53647	0	4.22529	0.768235	2.49676	0.960294	1.34441	1.34441	0.384118	1.92059	2.30471	0	1.53647	2.30471	0.576176	0.768235	0	0
Cumu CH4		0	1	2	3	4	5	6	7	8	9	10	11	12	13	14	15	16	17	18	19	20	21	22	23	24	25	26	27	28	29	30	31	32	33	34	35	36	37	38	39	40	41	42	43	44	45
LSK	10%:1%	0	2.32353	24.0882	60.2853	103.645	186.279	223.077	242.474	253.4	262.841	269.144	278.677	278.677	279.472	279.472	281.061	284.238	285.827	289.005	292.182	298.538	301.715	306.482	314.426	317.604	322.37	327.136	335.081	335.081	335.081	338.258	338.258	339.053	340.641	341.436	341.436	341.436	342.23	342.23	342.23	345.408	348.586	348.586	348.586	348.586	348.586
LSK	20%:1%	0	4.24632	20.2434	51.286	88.5731	168.289	218.943	252.632	270.527	281.05	288.913	297.628	299.368	304.59	307.201	311.117	313.293	314.598	316.339	320.691	324.172	329.393	332.875	337.661	340.272	342.448	345.059	351.151	351.151	351.151	357.243	358.983	358.983	364.205	365.076	365.076	365.076	366.816	366.816	366.816	367.686	369.427	369.427	369.427	369.427	369.427
LSK	30%:1%	0	4.09314	18.9461	44.1299	78.189	151.306	200.106	246.177	270.608	284.039	295.441	304.579	307.634	312.521	316.186	319.546	321.379	322.906	325.349	329.015	331.153	336.04	338.483	342.454	344.897	347.341	350.395	354.672	355.893	357.726	358.031	360.475	364.14	365.362	365.973	367.195	367.806	369.944	372.387	372.387	373.914	375.136	375.136	375.136	375.136	375.136
LSK	40%:1%	0	4.34926	19.4871	39.0949	68.749	109.357	152.527	199.472	228.702	245.606	258.348	269.024	273.049	277.785	281.1	284.416	286.784	288.205	289.625	292.467	294.835	298.15	300.518	303.833	305.728	307.859	309.753	313.542	316.384	320.173	322.067	324.909	328.934	329.882	330.829	332.486	332.96	335.328	337.222	337.222	338.643	340.538	340.538	341.485	341.485	341.485
LSK	50%:1%	0	4.1	17.6397	37.1268	67.4959	99.1256	131.066	171.972	217.916	247.884	267.606	281.345	287.062	293.566	301.617	306.034	308.339	310.452	311.604	315.445	317.75	320.823	322.359	325.816	327.545	329.273	332.731	336.188	337.724	340.413	343.102	345.791	349.056	350.016	351.36	352.897	353.665	356.162	358.851	358.851	360.195	362.5	362.884	363.652	363.652	363.652
LSK	10%:0.5%	0	1.18382	27.3015	64.8676	110.918	202.35	242.987	269.594	306.279	315.953	321.643	327.338	327.338	328.985	328.985	332.291	337.25	338.076	339.729	341.382	345.514	355.432	358.738	367.003	370.308	375.267	378.573	388.491	388.491	388.491	393.45	393.45	396.756	397.582	398.408	396.756	396.756	396.756	393.45	393.45	395.929	399.235	399.235	399.235	399.235	399.235
LSK	20%:0.5%	0	4.40074	21.2206	52.7206	90.2195	174.888	229.699	267.777	299.776	309.453	317.053	324.993	327.639	332.933	337.344	341.755	345.283	346.166	346.166	349.694	353.664	358.958	362.045	367.339	370.867	373.514	376.602	383.659	384.542	386.306	389.835	389.835	391.599	392.481	392.481	393.364	393.364	394.246	394.246	394.246	395.128	396.892	396.892	396.892	396.892	396.892
LSK	30%:0.5%	0	4.88235	19.4118	47.0118	81.5718	138.053	189.433	253.381	283.842	302.347	315.886	326.025	330.942	336.779	340.466	344.154	345.997	348.455	348.455	353.371	356.444	361.36	363.818	367.812	370.885	373.035	374.879	381.024	382.253	384.711	387.169	387.169	389.627	390.856	391.778	393.007	393.622	394.543	397.001	397.001	398.23	400.688	400.688	400.688	400.688	400.688
LSK	40%:0.5%	0	4.54963	17.2831	41.5816	68.5896	107.516	150.73	201.778	238.646	260.473	275.544	286.868	292.53	298.192	302.202	306.213	308.572	311.403	314.706	317.537	319.896	323.671	326.03	329.333	331.456	333.344	335.231	339.95	341.837	343.252	347.499	348.443	350.802	351.51	351.981	352.689	353.397	355.756	357.643	357.643	359.059	361.89	362.362	362.362	362.362	362.362
LSK	50%:0.5%	0	4.94118	14.3824	35.1765	63.02	93.3373	121.849	162.959	200.288	226.052	239.081	250.033	255.365	260.72	264.936	269.546	272.235	274.539	276.844	280.301	282.222	284.911	286.639	289.52	291.441	292.593	293.745	297.202	298.739	298.739	302.964	303.732	306.229	307.189	308.534	309.878	310.262	312.183	314.488	314.488	316.024	318.329	318.905	319.673	319.673	319.673
																																											OFMSW	IFA-1%	IFA-0.5%
																																											OFMSW-50%	363.652	319.673
																																											OFMSW-40%	341.485	362.362		%VS
																																											OFMSW-30%	375.136	400.688	69.5194	17.35	0.1735
																																											OFMSW-20%	369.427	396.892
																																											OFMSW-10%	348.586	399.235	2502.7
																																												g	kg	tonne
																																												1.1228e-05	0.011228	11.228
																																												0.00311889	3.11889	3118.89
[truncated: 2 more columns]

## Sheet: Sheet Data
Date
SCH	biogas.1	biogas.2	%CH4	biogas.1	biogas.2	%CH4	biogas.1	biogas.2	%CH4	biogas.1	biogas.2	%CH4	biogas.1	biogas.2	%CH4	biogas.1	biogas.2	%CH4	biogas.1	biogas.2	%CH4
0.9
0.8
0.7
0.6
0.5
CWG
0.9
0.8
0.7
0.6
0.5
MNS
0.9
0.8
0.7
0.6
0.5
Negative
0.9
0.8
0.7
0.6
0.5
Positive
Date
LSK	biogas.1	biogas.2	%CH4	biogas.1	biogas.2	%CH4	biogas.1	biogas.2	%CH4	biogas.1	biogas.2	%CH4	biogas.1	biogas.2	%CH4	biogas.1	biogas.2	%CH4	biogas.1	biogas.2	%CH4
0.9
0.8
0.7
0.6
0.5
TSL
0.9
0.8
0.7
0.6
0.5
PKR
0.9
0.8
0.7
0.6
0.5
Negative
0.9
0.8
0.7
0.6
0.5
Positive
